# Supplementary material for: Template of a climate sustainability plan for medical professional organizations: the Canadian Association of Gastroenterology example
Source: J Can Assoc Gastroenterol. 2024 Dec 21;8(1):4–6. doi: 10.1093/jcag/gwae051 (PMC11788559; doi:10.1093/jcag/gwae051)
Supplement: gwae051_suppl_Supplementary_Materials [file gwae051_suppl_supplementary_materials.zip]

Archive with 4 entries (4 files):
- ICMJE forms_Template paper_OCT 31.pdf
- gwae051_suppl_Supplementary_Files_1.pdf
- gwae051_suppl_Supplementary_Files_2.pdf
- gwae051_suppl_Supplementary_Files_3.pdf
